# Supplementary material for: Keeping Cats Safe at Home (KCSAH): Lessons Learned from a Human Behaviour Change Campaign to Reduce the Impacts of Free-Roaming Domestic Cats
Source: Animals (Basel). 2025 Dec 10;15(24):3554. doi: 10.3390/ani15243554 (PMC12730004; doi:10.3390/ani15243554)
Supplement: Supplementary file 1 [file animals-15-03554-s001.zip]

Archive with 1 entries (1 files):
- animals-3998097-supplementary.pdf
